# Supplementary material for: High-Efficiency Lead-Free BNT-Based Relaxor Ferroelectrics via Synergistic A/B-Site Substitution for Enhanced Energy Storage and Stability
Source: Materials (Basel). 2025 Nov 21;18(23):5259. doi: 10.3390/ma18235259 (PMC12693421; doi:10.3390/ma18235259)
Supplement: Supplementary file 1 [file materials-18-05259-s001.zip]

Archive with 1 entries (1 files):
- materials-3906440-supplementary.pdf
